# Supplementary material for: Low-carbon diets can reduce global ecological and health costs
Source: Nat Food. 2023 May 15;4(5):394–406. doi: 10.1038/s43016-023-00749-2 (PMC10208974; doi:10.1038/s43016-023-00749-2)
Supplement: Supplementary file 3 — Supplementary Tables 8–13 containing select input data and description of geographical and food item coverage of dataset. [file 43016_2023_749_MOESM3_ESM.xlsx]

## Sheet: Read-me
	Supplementary Data
	Low-carbon diets offer substantial collateral cost savings in global ecological and socio-economic damage
	Elysia Lucas1, Miao Guo2 and Gonzalo Guillén-Gosálbez3,*
	1 Science and Solutions for a Changing Planet DTP, and the Department of Chemical Engineering, Imperial College London, South Kensington Campus, London SW7 2AZ, UK
	2 Department of Engineering, King's College London, Strand, WC2R 2LS London, UK
	3 Institute for Chemical and Bioengineering, Department of Chemistry and Applied Biosciences, ETH Zürich, Vladimir-Prelog-Weg 1, G 123, Zürich 8093, Switzerland
	*Corresponding author: gonzalo.guillen.gosalbez@chem.ethz.ch
	Contents
	Supplementary Table 8	List of food items included in analysis and their grouping/categorization.
	Supplementary Table 9	a. Estimated calorie content of insect, plant-based meat and milk substitute food items considered in analysis.
		b. Average calorie content of insects, plant-based meat and milk subsitute groups.
	Supplementary Table 10	Average impact intensities of food categories, in terms of damage per kg of food.
	Supplementary Table 11	List of all countries analysed, income group classifications, population and FCE on food and non-alcoholic beverages.
	Supplementary Table 12	Overview of life cycle inventory dataset coverage of food group across countries.
	Supplementary Table 13	Overview of life cycle inventory dataset coverage of food categories across income groups and geographical regions.

## Sheet: Table 8. Food-groups-items
	Supplementary Table 9. List of food items included in analysis and their grouping/categorization.
	Food category	Food group	Food item
	Corresponding to categories reported in results Figure 3	Corresponding to groups reported for national food supply data in FAO Food Balance Sheets (FBS) [1]	Life cycle inventory (LCI) process name	LCI database [2], [3], [4]
	Cereals	Barley and products	Barley grain, at farm/BE	Agri-footprint
	Cereals	Barley and products	Barley grain, at farm/DE	Agri-footprint
	Cereals	Barley and products	Barley grain, at farm/FR	Agri-footprint
	Cereals	Barley and products	barley grains conventional, Barrois, at farm/kg/FR	ESU
	Cereals	Barley and products	barley grains conventional, Castilla-y-Leon, at farm/kg/ES	ESU
	Cereals	Barley and products	barley grains conventional, Saxony-Anhalt, at farm/kg/DE	ESU
	Cereals	Barley and products	barley grains IP, at farm/kg/CH	ESU
	Cereals	Barley and products	barley grains organic, at farm/kg/CH	ESU
	Cereals	Cereals, Other	buckwheat, at farm/kg/GLO	ESU
	Cereals	Oats	oat grains, IP, at farm/kg/CH	ESU
	Cereals	Cereals, Other	quinoa, at farm/kg/BO	ESU
	Cereals	Rice and products	paddy rice organic, at farm/kg/IT	ESU
	Cereals	Rice and products	paddy rice organic, at farm/kg/JP	ESU
	Cereals	Rice and products	paddy rice, at farm/IT	ESU
	Cereals	Rice and products	paddy rice, at farm/TH	ESU
	Cereals	Rye and products	rye grains IP, at farm/kg/CH	ESU
	Cereals	Wheat and products	Wheat grain {AU}| wheat production	Ecoinvent
	Cereals	Wheat and products	Wheat grain {CA-QC}| wheat production	Ecoinvent
	Cereals	Wheat and products	Wheat grain {Canada without Quebec}| wheat production	Ecoinvent
	Cereals	Wheat and products	Wheat grain {DE}| wheat production	Ecoinvent
	Cereals	Wheat and products	Wheat grain {ES}| wheat production	Ecoinvent
	Cereals	Wheat and products	Wheat grain {FR}| wheat production	Ecoinvent
	Cereals	Wheat and products	Wheat grain {RoW}| wheat production	Ecoinvent
	Cereals	Wheat and products	Wheat grain {US}| wheat production	Ecoinvent
	Cereals	Wheat and products	Wheat grain, at farm/AR	Agri-footprint
	Cereals	Wheat and products	Wheat grain, at farm/AT	Agri-footprint
	Cereals	Wheat and products	Wheat grain, at farm/BE	Agri-footprint
	Cereals	Wheat and products	Wheat grain, at farm/BG	Agri-footprint
	Cereals	Wheat and products	Wheat grain, at farm/BR	Agri-footprint
	Cereals	Wheat and products	Wheat grain, at farm/CA	Agri-footprint
	Cereals	Wheat and products	Wheat grain, at farm/CH	Agri-footprint
	Cereals	Wheat and products	Wheat grain, at farm/CN	Agri-footprint
	Cereals	Wheat and products	Wheat grain, at farm/CZ	Agri-footprint
	Cereals	Wheat and products	Wheat grain, at farm/DE	Agri-footprint
	Cereals	Wheat and products	Wheat grain, at farm/DK	Agri-footprint
	Cereals	Wheat and products	Wheat grain, at farm/EE	Agri-footprint
	Cereals	Wheat and products	Wheat grain, at farm/ES	Agri-footprint
	Cereals	Wheat and products	Wheat grain, at farm/FI	Agri-footprint
	Cereals	Wheat and products	Wheat grain, at farm/FR	Agri-footprint
	Cereals	Wheat and products	Wheat grain, at farm/GR	Agri-footprint
	Cereals	Wheat and products	Wheat grain, at farm/HU	Agri-footprint
	Cereals	Wheat and products	Wheat grain, at farm/IE	Agri-footprint
	Cereals	Wheat and products	Wheat grain, at farm/IN	Agri-footprint
	Cereals	Wheat and products	Wheat grain, at farm/IT	Agri-footprint
	Cereals	Wheat and products	Wheat grain, at farm/LT	Agri-footprint
	Cereals	Wheat and products	Wheat grain, at farm/LV	Agri-footprint
	Cereals	Wheat and products	Wheat grain, at farm/MX	Agri-footprint
	Cereals	Wheat and products	Wheat grain, at farm/NL	Agri-footprint
	Cereals	Wheat and products	Wheat grain, at farm/NO	Agri-footprint
	Cereals	Wheat and products	Wheat grain, at farm/PK	Agri-footprint
	Cereals	Wheat and products	Wheat grain, at farm/PL	Agri-footprint
	Cereals	Wheat and products	Wheat grain, at farm/PT	Agri-footprint
	Cereals	Wheat and products	Wheat grain, at farm/RO	Agri-footprint
	Cereals	Wheat and products	Wheat grain, at farm/SE	Agri-footprint
	Cereals	Wheat and products	Wheat grain, at farm/UA	Agri-footprint
	Cereals	Wheat and products	Wheat grain, at farm/UK	Agri-footprint
	Cereals	Barley and products	Barley grain {CA-QC}| barley production	Ecoinvent
	Cereals	Barley and products	Barley grain {DE}| barley production	Ecoinvent
	Cereals	Barley and products	Barley grain {ES}| barley production	Ecoinvent
	Cereals	Barley and products	Barley grain {FR}| barley production	Ecoinvent
	Cereals	Barley and products	Barley grain {RoW}| barley production	Ecoinvent
	Cereals	Barley and products	Barley grain, at farm/AR	Agri-footprint
	Cereals	Barley and products	Barley grain, at farm/AT	Agri-footprint
	Cereals	Barley and products	Barley grain, at farm/AU	Agri-footprint
	Cereals	Barley and products	Barley grain, at farm/BE	Agri-footprint
	Cereals	Barley and products	Barley grain, at farm/BG	Agri-footprint
	Cereals	Barley and products	Barley grain, at farm/CA	Agri-footprint
	Cereals	Barley and products	Barley grain, at farm/CH	Agri-footprint
	Cereals	Barley and products	Barley grain, at farm/CZ	Agri-footprint
	Cereals	Barley and products	Barley grain, at farm/DE	Agri-footprint
	Cereals	Barley and products	Barley grain, at farm/DK	Agri-footprint
	Cereals	Barley and products	Barley grain, at farm/EE	Agri-footprint
	Cereals	Barley and products	Barley grain, at farm/ES	Agri-footprint
	Cereals	Barley and products	Barley grain, at farm/FI	Agri-footprint
	Cereals	Barley and products	Barley grain, at farm/FR	Agri-footprint
	Cereals	Barley and products	Barley grain, at farm/GR	Agri-footprint
	Cereals	Barley and products	Barley grain, at farm/HU	Agri-footprint
	Cereals	Barley and products	Barley grain, at farm/IE	Agri-footprint
	Cereals	Barley and products	Barley grain, at farm/IT	Agri-footprint
	Cereals	Barley and products	Barley grain, at farm/LT	Agri-footprint
	Cereals	Barley and products	Barley grain, at farm/LV	Agri-footprint
	Cereals	Barley and products	Barley grain, at farm/NL	Agri-footprint
	Cereals	Barley and products	Barley grain, at farm/PL	Agri-footprint
	Cereals	Barley and products	Barley grain, at farm/PT	Agri-footprint
	Cereals	Barley and products	Barley grain, at farm/RO	Agri-footprint
	Cereals	Barley and products	Barley grain, at farm/SE	Agri-footprint
	Cereals	Barley and products	Barley grain, at farm/SK	Agri-footprint
	Cereals	Barley and products	Barley grain, at farm/UK	Agri-footprint
	Cereals	Maize and products	Maize grain {AR}| maize grain production	Ecoinvent
	Cereals	Maize and products	Maize grain {CA-QC}| production	Ecoinvent
	Cereals	Maize and products	Maize grain {RoW}| production	Ecoinvent
	Cereals	Maize and products	Maize grain {US}| production	Ecoinvent
	Cereals	Maize and products	Maize, at farm/AR	Agri-footprint
	Cereals	Maize and products	Maize, at farm/BE	Agri-footprint
	Cereals	Maize and products	Maize, at farm/BG	Agri-footprint
	Cereals	Maize and products	Maize, at farm/BR	Agri-footprint
	Cereals	Maize and products	Maize, at farm/CA	Agri-footprint
	Cereals	Maize and products	Maize, at farm/CN	Agri-footprint
	Cereals	Maize and products	Maize, at farm/CZ	Agri-footprint
	Cereals	Maize and products	Maize, at farm/DE	Agri-footprint
	Cereals	Maize and products	Maize, at farm/ES	Agri-footprint
	Cereals	Maize and products	Maize, at farm/FR	Agri-footprint
	Cereals	Maize and products	Maize, at farm/GR	Agri-footprint
	Cereals	Maize and products	Maize, at farm/HU	Agri-footprint
	Cereals	Maize and products	Maize, at farm/ID	Agri-footprint
	Cereals	Maize and products	Maize, at farm/IN	Agri-footprint
	Cereals	Maize and products	Maize, at farm/IT	Agri-footprint
	Cereals	Maize and products	Maize, at farm/MX	Agri-footprint
	Cereals	Maize and products	Maize, at farm/PH	Agri-footprint
	Cereals	Maize and products	Maize, at farm/PK	Agri-footprint
	Cereals	Maize and products	Maize, at farm/PL	Agri-footprint
	Cereals	Maize and products	Maize, at farm/PT	Agri-footprint
	Cereals	Maize and products	Maize, at farm/RO	Agri-footprint
	Cereals	Maize and products	Maize, at farm/SK	Agri-footprint
	Cereals	Maize and products	Maize, at farm/TH	Agri-footprint
	Cereals	Maize and products	Maize, at farm/UA	Agri-footprint
	Cereals	Maize and products	Maize, at farm/VN	Agri-footprint
	Cereals	Maize and products	Maize, at farm/ZA	Agri-footprint
	Cereals	Oats	Oat grain {CA-QC}| oat production	Ecoinvent
	Cereals	Oats	Oat grain {FI}| oat production	Ecoinvent
	Cereals	Oats	Oat grain {RoW}| oat production	Ecoinvent
	Cereals	Oats	Oat grain, at farm/AT	Agri-footprint
	Cereals	Oats	Oat grain, at farm/BE	Agri-footprint
	Cereals	Oats	Oat grain, at farm/BG	Agri-footprint
	Cereals	Oats	Oat grain, at farm/CA	Agri-footprint
	Cereals	Oats	Oat grain, at farm/CZ	Agri-footprint
	Cereals	Oats	Oat grain, at farm/DE	Agri-footprint
	Cereals	Oats	Oat grain, at farm/DK	Agri-footprint
	Cereals	Oats	Oat grain, at farm/EE	Agri-footprint
	Cereals	Oats	Oat grain, at farm/ES	Agri-footprint
	Cereals	Oats	Oat grain, at farm/FI	Agri-footprint
	Cereals	Oats	Oat grain, at farm/FR	Agri-footprint
	Cereals	Oats	Oat grain, at farm/GR	Agri-footprint
	Cereals	Oats	Oat grain, at farm/HU	Agri-footprint
	Cereals	Oats	Oat grain, at farm/IT	Agri-footprint
	Cereals	Oats	Oat grain, at farm/LT	Agri-footprint
	Cereals	Oats	Oat grain, at farm/LV	Agri-footprint
	Cereals	Oats	Oat grain, at farm/NL	Agri-footprint
	Cereals	Oats	Oat grain, at farm/NO	Agri-footprint
	Cereals	Oats	Oat grain, at farm/PL	Agri-footprint
	Cereals	Oats	Oat grain, at farm/PT	Agri-footprint
	Cereals	Oats	Oat grain, at farm/RO	Agri-footprint
	Cereals	Oats	Oat grain, at farm/SE	Agri-footprint
	Cereals	Oats	Oat grain, at farm/SK	Agri-footprint
	Cereals	Oats	Oat grain, at farm/UK	Agri-footprint
	Cereals	Oats	Oat grain, at farm/US-KS	Agri-footprint
	Cereals	Oats	Oat grain, at farm/US-MI	Agri-footprint
	Cereals	Oats	Oat grain, at farm/US-MN	Agri-footprint
	Cereals	Oats	Oat grain, at farm/US-ND	Agri-footprint
	Cereals	Oats	Oat grain, at farm/US-NE	Agri-footprint
	Cereals	Oats	Oat grain, at farm/US-NY	Agri-footprint
	Cereals	Oats	Oat grain, at farm/US-PA	Agri-footprint
	Cereals	Oats	Oat grain, at farm/US-SD	Agri-footprint
	Cereals	Oats	Oat grain, at farm/US-WI	Agri-footprint
	Cereals	Rice and products	Rice, at farm/CN	Agri-footprint
	Cereals	Rice and products	Rice, at farm/IN	Agri-footprint
	Cereals	Rice and products	Rice, at farm/US-AR	Agri-footprint
	Cereals	Rice and products	Rice, at farm/US-CA	Agri-footprint
	Cereals	Rice and products	Rice, at farm/US-LA	Agri-footprint
	Cereals	Rice and products	Rice, at farm/US-MO	Agri-footprint
	Cereals	Rice and products	Rice, at farm/US-MS	Agri-footprint
	Cereals	Rice and products	Rice, at farm/US-TX	Agri-footprint
	Cereals	Rice and products	Rice {CN}| rice production	Ecoinvent
	Cereals	Rice and products	Rice {IN}| rice production	Ecoinvent
	Cereals	Rice and products	Rice {RoW}| production	Ecoinvent
	Cereals	Rice and products	Rice {US}| production	Ecoinvent
	Cereals	Rye and products	Rye grain, at farm/AT	Agri-footprint
	Cereals	Rye and products	Rye grain, at farm/BE	Agri-footprint
	Cereals	Rye and products	Rye grain, at farm/BG	Agri-footprint
	Cereals	Rye and products	Rye grain, at farm/CZ	Agri-footprint
	Cereals	Rye and products	Rye grain, at farm/DE	Agri-footprint
	Cereals	Rye and products	Rye grain, at farm/DK	Agri-footprint
	Cereals	Rye and products	Rye grain, at farm/EE	Agri-footprint
	Cereals	Rye and products	Rye grain, at farm/ES	Agri-footprint
	Cereals	Rye and products	Rye grain, at farm/FI	Agri-footprint
	Cereals	Rye and products	Rye grain, at farm/FR	Agri-footprint
	Cereals	Rye and products	Rye grain, at farm/GR	Agri-footprint
	Cereals	Rye and products	Rye grain, at farm/HU	Agri-footprint
	Cereals	Rye and products	Rye grain, at farm/IT	Agri-footprint
	Cereals	Rye and products	Rye grain, at farm/LT	Agri-footprint
	Cereals	Rye and products	Rye grain, at farm/LV	Agri-footprint
	Cereals	Rye and products	Rye grain, at farm/NO	Agri-footprint
	Cereals	Rye and products	Rye grain, at farm/PL	Agri-footprint
	Cereals	Rye and products	Rye grain, at farm/PT	Agri-footprint
	Cereals	Rye and products	Rye grain, at farm/RO	Agri-footprint
	Cereals	Rye and products	Rye grain, at farm/SE	Agri-footprint
	Cereals	Rye and products	Rye grain, at farm/SK	Agri-footprint
	Cereals	Sorghum and products	Sorghum, at farm/AR	Agri-footprint
	Cereals	Sorghum and products	Sorghum, at farm/IN	Agri-footprint
	Cereals	Sorghum and products	Sorghum, at farm/MX	Agri-footprint
	Cereals	Sorghum and products	Sorghum, at farm/NG	Agri-footprint
	Cereals	Sorghum and products	Sorghum, at farm/US	Agri-footprint
	Cereals	Sorghum and products	Sorghum, at farm/ZA	Agri-footprint
	Cereals	Cereals, Other	Triticale, at farm/AT	Agri-footprint
	Cereals	Cereals, Other	Triticale, at farm/CH	Agri-footprint
	Cereals	Cereals, Other	Triticale, at farm/CZ	Agri-footprint
	Cereals	Cereals, Other	Triticale, at farm/DE	Agri-footprint
	Cereals	Cereals, Other	Triticale, at farm/ES	Agri-footprint
	Cereals	Cereals, Other	Triticale, at farm/FR	Agri-footprint
	Cereals	Cereals, Other	Triticale, at farm/HU	Agri-footprint
	Cereals	Cereals, Other	Triticale, at farm/LT	Agri-footprint
	Cereals	Cereals, Other	Triticale, at farm/LV	Agri-footprint
	Cereals	Cereals, Other	Triticale, at farm/NL	Agri-footprint
	Cereals	Cereals, Other	Triticale, at farm/PL	Agri-footprint
	Cereals	Cereals, Other	Triticale, at farm/PT	Agri-footprint
	Cereals	Cereals, Other	Triticale, at farm/RO	Agri-footprint
	Cereals	Cereals, Other	Triticale, at farm/SE	Agri-footprint
	Cereals	Cereals, Other	Triticale, at farm/SK	Agri-footprint
	Roots and tubers	Potatoes and products	potatoes IP, at farm/kg/CH	ESU
	Roots and tubers	Potatoes and products	potatoes, at farm/kg/US	ESU
	Roots and tubers	Potatoes and products	Potato {CA-QC}| production	Agri-footprint
	Roots and tubers	Potatoes and products	Potato {CN}| potato production	Agri-footprint
	Roots and tubers	Potatoes and products	Potato {IN}| potato production	Agri-footprint
	Roots and tubers	Potatoes and products	Potato {RoW}| production	Agri-footprint
	Roots and tubers	Potatoes and products	Potato {RU}| potato production	Agri-footprint
	Roots and tubers	Potatoes and products	Potato {UA}| potato production	Agri-footprint
	Roots and tubers	Potatoes and products	Potato {US}| production	Agri-footprint
	Roots and tubers	Potatoes and products	Potato, at farm/AT	Agri-footprint
	Roots and tubers	Potatoes and products	Potato, at farm/BE	Agri-footprint
	Roots and tubers	Potatoes and products	Potato, at farm/BG	Agri-footprint
	Roots and tubers	Potatoes and products	Potato, at farm/CH	Agri-footprint
	Roots and tubers	Potatoes and products	Potato, at farm/CN	Agri-footprint
	Roots and tubers	Potatoes and products	Potato, at farm/CZ	Agri-footprint
	Roots and tubers	Potatoes and products	Potato, at farm/DE	Agri-footprint
	Roots and tubers	Potatoes and products	Potato, at farm/DK	Agri-footprint
	Roots and tubers	Potatoes and products	Potato, at farm/EE	Agri-footprint
	Roots and tubers	Potatoes and products	Potato, at farm/ES	Agri-footprint
	Roots and tubers	Potatoes and products	Potato, at farm/FI	Agri-footprint
	Roots and tubers	Potatoes and products	Potato, at farm/FR	Agri-footprint
	Roots and tubers	Potatoes and products	Potato, at farm/GR	Agri-footprint
	Roots and tubers	Potatoes and products	Potato, at farm/HU	Agri-footprint
	Roots and tubers	Potatoes and products	Potato, at farm/IN	Agri-footprint
	Roots and tubers	Potatoes and products	Potato, at farm/IT	Agri-footprint
	Roots and tubers	Potatoes and products	Potato, at farm/LT	Agri-footprint
	Roots and tubers	Potatoes and products	Potato, at farm/LV	Agri-footprint
	Roots and tubers	Potatoes and products	Potato, at farm/NL	Agri-footprint
	Roots and tubers	Potatoes and products	Potato, at farm/NO	Agri-footprint
	Roots and tubers	Potatoes and products	Potato, at farm/PL	Agri-footprint
	Roots and tubers	Potatoes and products	Potato, at farm/PT	Agri-footprint
	Roots and tubers	Potatoes and products	Potato, at farm/RO	Agri-footprint
	Roots and tubers	Potatoes and products	Potato, at farm/RU	Agri-footprint
	Roots and tubers	Potatoes and products	Potato, at farm/SE	Agri-footprint
	Roots and tubers	Cassava and products	Cassava, at farm/TH	Agri-footprint
	Sweeteners	Sugar beet	sugar beets IP, at farm/kg/CH	ESU
	Sweeteners	Honey	honey, at farm/CH	ESU
	Sweeteners	Sugar beet	Sugar beet {CH}| production	Ecoinvent
	Sweeteners	Sugar beet	Sugar beet {DE}| sugar beet production	Ecoinvent
	Sweeteners	Sugar beet	Sugar beet {FR}| sugar beet production	Ecoinvent
	Sweeteners	Sugar beet	Sugar beet {RU}| sugar beet production	Ecoinvent
	Sweeteners	Sugar beet	Sugar beet {US}| sugar beet production	Ecoinvent
	Sweeteners	Sugar beet	Sugar beet, at farm/AT	Agri-footprint
	Sweeteners	Sugar beet	Sugar beet, at farm/BE	Agri-footprint
	Sweeteners	Sugar beet	Sugar beet, at farm/CH	Agri-footprint
	Sweeteners	Sugar beet	Sugar beet, at farm/CZ	Agri-footprint
	Sweeteners	Sugar beet	Sugar beet, at farm/DE	Agri-footprint
	Sweeteners	Sugar beet	Sugar beet, at farm/DK	Agri-footprint
	Sweeteners	Sugar beet	Sugar beet, at farm/ES	Agri-footprint
	Sweeteners	Sugar beet	Sugar beet, at farm/FI	Agri-footprint
	Sweeteners	Sugar beet	Sugar beet, at farm/FR	Agri-footprint
	Sweeteners	Sugar beet	Sugar beet, at farm/HU	Agri-footprint
	Sweeteners	Sugar beet	Sugar beet, at farm/IT	Agri-footprint
	Sweeteners	Sugar beet	Sugar beet, at farm/LT	Agri-footprint
	Sweeteners	Sugar beet	Sugar beet, at farm/NL	Agri-footprint
	Sweeteners	Sugar beet	Sugar beet, at farm/PL	Agri-footprint
	Sweeteners	Sugar beet	Sugar beet, at farm/RO	Agri-footprint
	Sweeteners	Sugar beet	Sugar beet, at farm/SE	Agri-footprint
	Sweeteners	Sugar beet	Sugar beet, at farm/UA	Agri-footprint
	Sweeteners	Sugar beet	Sugar beet, at farm/UK	Agri-footprint
	Sweeteners	Sugar cane	Sugarcane {BR}| production	Ecoinvent
	Sweeteners	Sugar cane	Sugarcane {IN}| sugarcane production	Ecoinvent
	Sweeteners	Sugar cane	Sugar cane, at farm/AR	Agri-footprint
	Sweeteners	Sugar cane	Sugar cane, at farm/AU	Agri-footprint
	Sweeteners	Sugar cane	Sugar cane, at farm/BR	Agri-footprint
	Sweeteners	Sugar cane	Sugar cane, at farm/CN	Agri-footprint
	Sweeteners	Sugar cane	Sugar cane, at farm/CO	Agri-footprint
	Sweeteners	Sugar cane	Sugar cane, at farm/ID	Agri-footprint
	Sweeteners	Sugar cane	Sugar cane, at farm/IN	Agri-footprint
	Sweeteners	Sugar cane	Sugar cane, at farm/PK	Agri-footprint
	Sweeteners	Sugar cane	Sugar cane, at farm/SD	Agri-footprint
	Sweeteners	Sugar cane	Sugar cane, at farm/TH	Agri-footprint
	Sweeteners	Sugar cane	Sugar cane, at farm/US	Agri-footprint
	Sweeteners	Sugar cane	Sugar cane, at farm/VE	Agri-footprint
	Sweeteners	Sugar (Raw Equivalent)	Sugar, from sugar beet {CH}| beet sugar production	Ecoinvent
	Sweeteners	Sweeteners, Other	Sugar beet molasses, from sugar production, at plant/BE	Agri-footprint
	Sweeteners	Sweeteners, Other	Sugar beet molasses, from sugar production, at plant/DE	Agri-footprint
	Sweeteners	Sweeteners, Other	Sugar beet molasses, from sugar production, at plant/ES	Agri-footprint
	Sweeteners	Sweeteners, Other	Sugar beet molasses, from sugar production, at plant/FR	Agri-footprint
	Sweeteners	Sweeteners, Other	Sugar beet molasses, from sugar production, at plant/IT	Agri-footprint
	Sweeteners	Sweeteners, Other	Sugar beet molasses, from sugar production, at plant/PL	Agri-footprint
	Sweeteners	Sweeteners, Other	Sugar beet molasses, from sugar production, at plant/UK	Agri-footprint
	Sweeteners	Sweeteners, Other	Sugar beet molasses, from sugar production, at Suiker Unie plants/NL	Agri-footprint
	Sweeteners	Sweeteners, Other	Sugar cane molasses, from sugar production, at plant/AU	Agri-footprint
	Sweeteners	Sweeteners, Other	Sugar cane molasses, from sugar production, at plant/BR	Agri-footprint
	Sweeteners	Sweeteners, Other	Sugar cane molasses, from sugar production, at plant/IN	Agri-footprint
	Sweeteners	Sweeteners, Other	Sugar cane molasses, from sugar production, at plant/PK	Agri-footprint
	Sweeteners	Sweeteners, Other	Sugar cane molasses, from sugar production, at plant/SD	Agri-footprint
	Sweeteners	Sweeteners, Other	Sugar cane molasses, from sugar production, at plant/US	Agri-footprint
	Sweeteners	Sugar (Raw Equivalent)	Sugar, from sugar beet, from sugar production, at plant/BE	Agri-footprint
	Sweeteners	Sugar (Raw Equivalent)	Sugar, from sugar beet, from sugar production, at plant/DE	Agri-footprint
	Sweeteners	Sugar (Raw Equivalent)	Sugar, from sugar beet, from sugar production, at plant/ES	Agri-footprint
	Sweeteners	Sugar (Raw Equivalent)	Sugar, from sugar beet, from sugar production, at plant/FR	Agri-footprint
	Sweeteners	Sugar (Raw Equivalent)	Sugar, from sugar beet, from sugar production, at plant/IT	Agri-footprint
	Sweeteners	Sugar (Raw Equivalent)	Sugar, from sugar beet, from sugar production, at plant/PL	Agri-footprint
	Sweeteners	Sugar (Raw Equivalent)	Sugar, from sugar beet, from sugar production, at plant/UK	Agri-footprint
	Sweeteners	Sugar (Raw Equivalent)	Sugar, from sugar beet, from sugar production, at Suiker Unie plants/NL	Agri-footprint
	Sweeteners	Sugar (Raw Equivalent)	Sugar, from sugar cane, from sugar production, at plant/AU	Agri-footprint
	Sweeteners	Sugar (Raw Equivalent)	Sugar, from sugar cane, from sugar production, at plant/BR	Agri-footprint
	Sweeteners	Sugar (Raw Equivalent)	Sugar, from sugar cane, from sugar production, at plant/IN	Agri-footprint
	Sweeteners	Sugar (Raw Equivalent)	Sugar, from sugar cane, from sugar production, at plant/PK	Agri-footprint
	Sweeteners	Sugar (Raw Equivalent)	Sugar, from sugar cane, from sugar production, at plant/SD	Agri-footprint
	Sweeteners	Sugar (Raw Equivalent)	Sugar, from sugar cane, from sugar production, at plant/US	Agri-footprint
	Legumes, nuts and pulses	Soyabeans	Soybean, at farm/AR	Agri-footprint
	Legumes, nuts and pulses	Soyabeans	Soybean, at farm/BR	Agri-footprint
	Legumes, nuts and pulses	Soyabeans	Soybean, at farm/CA	Agri-footprint
	Legumes, nuts and pulses	Soyabeans	Soybean, at farm/US-AR	Agri-footprint
	Legumes, nuts and pulses	Soyabeans	Soybean, at farm/US-IA	Agri-footprint
	Legumes, nuts and pulses	Soyabeans	Soybean, at farm/US-IL	Agri-footprint
	Legumes, nuts and pulses	Soyabeans	Soybean, at farm/US-IN	Agri-footprint
	Legumes, nuts and pulses	Soyabeans	Soybean, at farm/US-KS	Agri-footprint
	Legumes, nuts and pulses	Soyabeans	Soybean, at farm/US-KY	Agri-footprint
	Legumes, nuts and pulses	Soyabeans	Soybean, at farm/US-LA	Agri-footprint
	Legumes, nuts and pulses	Soyabeans	Soybean, at farm/US-MD	Agri-footprint
	Legumes, nuts and pulses	Soyabeans	Soybean, at farm/US-MI	Agri-footprint
	Legumes, nuts and pulses	Soyabeans	Soybean, at farm/US-MN	Agri-footprint
	Legumes, nuts and pulses	Soyabeans	Soybean, at farm/US-MO	Agri-footprint
	Legumes, nuts and pulses	Soyabeans	Soybean, at farm/US-MS	Agri-footprint
	Legumes, nuts and pulses	Soyabeans	Soybean, at farm/US-NC	Agri-footprint
	Legumes, nuts and pulses	Soyabeans	Soybean, at farm/US-ND	Agri-footprint
	Legumes, nuts and pulses	Soyabeans	Soybean, at farm/US-NE	Agri-footprint
	Legumes, nuts and pulses	Soyabeans	Soybean, at farm/US-OH	Agri-footprint
	Legumes, nuts and pulses	Soyabeans	Soybean, at farm/US-PA	Agri-footprint
	Legumes, nuts and pulses	Soyabeans	Soybean, at farm/US-SD	Agri-footprint
	Legumes, nuts and pulses	Soyabeans	Soybean, at farm/US-TN	Agri-footprint
	Legumes, nuts and pulses	Soyabeans	Soybean, at farm/US-VA	Agri-footprint
	Legumes, nuts and pulses	Soyabeans	Soybean, at farm/US-WI	Agri-footprint
	Legumes, nuts and pulses	Nuts and products	almonds, with nutshell, at farm/kg/US	ESU
	Legumes, nuts and pulses	Nuts and products	cashews nuts, at farm/kg/BR	ESU
	Legumes, nuts and pulses	Nuts and products	chestnuts, at field/kg/CH	ESU
	Legumes, nuts and pulses	Nuts and products	chestnuts, at field/kg/PT	ESU
	Legumes, nuts and pulses	Pulses, Other and products	lentils, at farm/CA	ESU
	Legumes, nuts and pulses	Pulses, Other and products	lentils, at farm/kg/RAS	ESU
	Legumes, nuts and pulses	Beans	beans, IP, at farm/kg/CH	ESU
	Legumes, nuts and pulses	Beans	peas, IP, at farm/kg/CH	ESU
	Legumes, nuts and pulses	Beans	Broad bean, at farm/AU	Agri-footprint
	Legumes, nuts and pulses	Beans	Broad bean, at farm/DE	Agri-footprint
	Legumes, nuts and pulses	Beans	Broad bean, at farm/FR	Agri-footprint
	Legumes, nuts and pulses	Beans	Broad bean, at farm/IT	Agri-footprint
	Legumes, nuts and pulses	Beans	Broad bean, at farm/UK	Agri-footprint
	Legumes, nuts and pulses	Beans	Beans, dry, at farm/NL	Agri-footprint
	Legumes, nuts and pulses	Beans	Beans, dry, at farm/US	Agri-footprint
	Legumes, nuts and pulses	Beans	Beans, dry, at farm/ZA	Agri-footprint
	Legumes, nuts and pulses	Pulses, Other and products	Chickpea, at farm/AU	Agri-footprint
	Legumes, nuts and pulses	Pulses, Other and products	Chickpea, at farm/IN	Agri-footprint
	Legumes, nuts and pulses	Pulses, Other and products	Chickpea, at farm/US	Agri-footprint
	Legumes, nuts and pulses	Groundnuts (Shelled Eq)	Peanut {AR}| peanut production	Ecoinvent
	Legumes, nuts and pulses	Groundnuts (Shelled Eq)	Peanut {CN}| peanut production	Ecoinvent
	Legumes, nuts and pulses	Groundnuts (Shelled Eq)	Peanut {IN}| peanut production	Ecoinvent
	Legumes, nuts and pulses	Groundnuts (Shelled Eq)	Groundnuts, with shell, at farm/AR	Agri-footprint
	Legumes, nuts and pulses	Groundnuts (Shelled Eq)	Groundnuts, with shell, at farm/CN	Agri-footprint
	Legumes, nuts and pulses	Groundnuts (Shelled Eq)	Groundnuts, with shell, at farm/ID	Agri-footprint
	Legumes, nuts and pulses	Groundnuts (Shelled Eq)	Groundnuts, with shell, at farm/IN	Agri-footprint
	Legumes, nuts and pulses	Groundnuts (Shelled Eq)	Groundnuts, with shell, at farm/MX	Agri-footprint
	Legumes, nuts and pulses	Groundnuts (Shelled Eq)	Groundnuts, with shell, at farm/SD	Agri-footprint
	Legumes, nuts and pulses	Groundnuts (Shelled Eq)	Groundnuts, with shell, at farm/SN	Agri-footprint
	Legumes, nuts and pulses	Groundnuts (Shelled Eq)	Groundnuts, with shell, at farm/UG	Agri-footprint
	Legumes, nuts and pulses	Groundnuts (Shelled Eq)	Groundnuts, with shell, at farm/US-AL	Agri-footprint
	Legumes, nuts and pulses	Groundnuts (Shelled Eq)	Groundnuts, with shell, at farm/US-FL	Agri-footprint
	Legumes, nuts and pulses	Groundnuts (Shelled Eq)	Groundnuts, with shell, at farm/US-GA	Agri-footprint
	Legumes, nuts and pulses	Groundnuts (Shelled Eq)	Groundnuts, with shell, at farm/US-NC	Agri-footprint
	Legumes, nuts and pulses	Groundnuts (Shelled Eq)	Groundnuts, with shell, at farm/US-TX	Agri-footprint
	Legumes, nuts and pulses	Groundnuts (Shelled Eq)	Groundnuts, with shell, at farm/US	Agri-footprint
	Legumes, nuts and pulses	Pulses, Other and products	Lentil, at farm/AU	Agri-footprint
	Legumes, nuts and pulses	Pulses, Other and products	Lentil, at farm/CA	Agri-footprint
	Legumes, nuts and pulses	Nuts and products	Almond {CN}| almond production	Ecoinvent
	Legumes, nuts and pulses	Nuts and products	Almond {US}| almond production	Ecoinvent
	Legumes, nuts and pulses	Peas	Pea, at farm/AU	Agri-footprint
	Legumes, nuts and pulses	Peas	Pea, at farm/CN	Agri-footprint
	Legumes, nuts and pulses	Peas	Pea, at farm/CZ	Agri-footprint
	Legumes, nuts and pulses	Peas	Pea, at farm/DE	Agri-footprint
	Legumes, nuts and pulses	Peas	Pea, at farm/ES	Agri-footprint
	Legumes, nuts and pulses	Peas	Pea, at farm/FR	Agri-footprint
	Legumes, nuts and pulses	Peas	Pea, at farm/IT	Agri-footprint
	Legumes, nuts and pulses	Peas	Pea, at farm/RO	Agri-footprint
	Legumes, nuts and pulses	Peas	Pea, at farm/SE	Agri-footprint
	Legumes, nuts and pulses	Peas	Pea, at farm/UK	Agri-footprint
	Legumes, nuts and pulses	Peas	Pigeon pea, at farm/IN	Agri-footprint
	Legumes, nuts and pulses	Soyabeans	Soybean {AR}| soybean production	Ecoinvent
	Legumes, nuts and pulses	Soyabeans	Soybean {BR}| production	Ecoinvent
	Legumes, nuts and pulses	Soyabeans	Soybean {CA-QC}| production	Ecoinvent
	Legumes, nuts and pulses	Soyabeans	Soybean {CH}| soybean production	Ecoinvent
	Legumes, nuts and pulses	Soyabeans	Soybean {US}| production	Ecoinvent
	Oilcrops and oils	Olive Oil	olive oil, at oil mill/kg/CY	ESU
	Oilcrops and oils	Olive Oil	olive oil, conventional, at oil mill/kg/GR	ESU
	Oilcrops and oils	Olive Oil	olive oil, conventional, at oil mill/kg/IT	ESU
	Oilcrops and oils	Olives (including preserved)	olives, at field/kg/CY	ESU
	Oilcrops and oils	Olives (including preserved)	olives, conventional, at field/kg/IT	ESU
	Oilcrops and oils	Olives (including preserved)	olives, conventional, hilly, at field/kg/GR	ESU
	Oilcrops and oils	Olives (including preserved)	olives, conventional, plain, at field/kg/GR	ESU
	Oilcrops and oils	Palm kernels	Oil palm fruit bunch, at farm/ID	Agri-footprint
	Oilcrops and oils	Palm kernels	Oil palm fruit bunch, at farm/MY	Agri-footprint
	Oilcrops and oils	Palm Oil	Palm oil, at oil mill/MY	ESU
	Oilcrops and oils	Rape and Mustard Oil	Rape oil, at oil mill/CH	ESU
	Oilcrops and oils	Rape and Mustardseed	rape seed IP, at farm/kg/CH	ESU
	Oilcrops and oils	Rape and Mustardseed	Rapeseed, at farm/AU	Agri-footprint
	Oilcrops and oils	Rape and Mustardseed	Rapeseed, at farm/BE	Agri-footprint
	Oilcrops and oils	Rape and Mustardseed	Rapeseed, at farm/BG	Agri-footprint
	Oilcrops and oils	Rape and Mustardseed	Rapeseed, at farm/CN	Agri-footprint
	Oilcrops and oils	Rape and Mustardseed	Rapeseed, at farm/CZ	Agri-footprint
	Oilcrops and oils	Rape and Mustardseed	Rapeseed, at farm/DE	Agri-footprint
	Oilcrops and oils	Rape and Mustardseed	Rapeseed, at farm/DK	Agri-footprint
	Oilcrops and oils	Rape and Mustardseed	Rapeseed, at farm/FR	Agri-footprint
	Oilcrops and oils	Rape and Mustardseed	Rapeseed, at farm/HU	Agri-footprint
	Oilcrops and oils	Rape and Mustardseed	Rapeseed, at farm/LT	Agri-footprint
	Oilcrops and oils	Rape and Mustardseed	Rapeseed, at farm/LV	Agri-footprint
	Oilcrops and oils	Rape and Mustardseed	Rapeseed, at farm/NL	Agri-footprint
	Oilcrops and oils	Rape and Mustardseed	Rapeseed, at farm/PL	Agri-footprint
	Oilcrops and oils	Rape and Mustardseed	Rapeseed, at farm/RO	Agri-footprint
	Oilcrops and oils	Rape and Mustardseed	Rapeseed, at farm/UA	Agri-footprint
	Oilcrops and oils	Rape and Mustardseed	Rapeseed, at farm/UK	Agri-footprint
	Oilcrops and oils	Soyabean Oil	Soybean oil, at oil mill/BR	ESU
	Oilcrops and oils	Soyabean Oil	Soybean oil, at oil mill/US	ESU
	Oilcrops and oils	Sunflowerseed Oil	sunflower oil, at oil mill/kg/CH	ESU
	Oilcrops and oils	Sunflowerseed Oil	sunflower oil, at oil mill/kg/ES	ESU
	Oilcrops and oils	Sunflower seed	Sunflower seed, at farm/AR	Agri-footprint
	Oilcrops and oils	Sunflower seed	Sunflower seed, at farm/CN	Agri-footprint
	Oilcrops and oils	Sunflower seed	Sunflower seed, at farm/UA	Agri-footprint
	Oilcrops and oils	Oilcrops, Other	Linseed {CA}| linseed production	Ecoinvent
	Oilcrops and oils	Oilcrops, Other	Linseed {RU}| linseed production	Ecoinvent
	Oilcrops and oils	Coconuts - Incl Copra	Coconut, dehusked {ID}| coconut production, dehusked	Ecoinvent
	Oilcrops and oils	Coconuts - Incl Copra	Coconut, dehusked {IN}| coconut production, dehusked	Ecoinvent
	Oilcrops and oils	Coconuts - Incl Copra	Coconut, dehusked {PH}| coconut production, dehusked	Ecoinvent
	Oilcrops and oils	Coconut Oil	Refined coconut oil, at plant/ID	Agri-footprint
	Oilcrops and oils	Coconut Oil	Refined coconut oil, at plant/IN	Agri-footprint
	Oilcrops and oils	Coconut Oil	Refined coconut oil, at plant/PH	Agri-footprint
	Oilcrops and oils	Cottonseed	Cotton seed {CN}| cotton production	Ecoinvent
	Oilcrops and oils	Cottonseed	Cotton seed {US}| cotton production	Ecoinvent
	Oilcrops and oils	Cottonseed	Cottonseed, at farm/US-AL	Agri-footprint
	Oilcrops and oils	Cottonseed	Cottonseed, at farm/US-AR	Agri-footprint
	Oilcrops and oils	Cottonseed	Cottonseed, at farm/US-AZ	Agri-footprint
	Oilcrops and oils	Cottonseed	Cottonseed, at farm/US-CA	Agri-footprint
	Oilcrops and oils	Cottonseed	Cottonseed, at farm/US-GA	Agri-footprint
	Oilcrops and oils	Cottonseed	Cottonseed, at farm/US-LA	Agri-footprint
	Oilcrops and oils	Cottonseed	Cottonseed, at farm/US-MO	Agri-footprint
	Oilcrops and oils	Cottonseed	Cottonseed, at farm/US-MS	Agri-footprint
	Oilcrops and oils	Cottonseed	Cottonseed, at farm/US-NC	Agri-footprint
	Oilcrops and oils	Cottonseed	Cottonseed, at farm/US-SC	Agri-footprint
	Oilcrops and oils	Cottonseed	Cottonseed, at farm/US-TN	Agri-footprint
	Oilcrops and oils	Cottonseed	Cottonseed, at farm/US-TX	Agri-footprint
	Oilcrops and oils	Cottonseed Oil	Cottonseed oil, refined {US}| cottonseed oil refinery operation	Ecoinvent
	Oilcrops and oils	Maize Germ Oil	Refined maize germ oil, (pressing), at plant/DE	Agri-footprint
	Oilcrops and oils	Maize Germ Oil	Refined maize germ oil, (pressing), at plant/FR	Agri-footprint
	Oilcrops and oils	Maize Germ Oil	Refined maize germ oil, (pressing), at plant/NL	Agri-footprint
	Oilcrops and oils	Maize Germ Oil	Refined maize germ oil, (pressing), at plant/US	Agri-footprint
	Oilcrops and oils	Maize Germ Oil	Refined maize germ oil, (solvent), at plant/DE	Agri-footprint
	Oilcrops and oils	Maize Germ Oil	Refined maize germ oil, (solvent), at plant/FR	Agri-footprint
	Oilcrops and oils	Maize Germ Oil	Refined maize germ oil, (solvent), at plant/NL	Agri-footprint
	Oilcrops and oils	Maize Germ Oil	Refined maize germ oil, (solvent), at plant/US	Agri-footprint
	Oilcrops and oils	Palm kernels	Palm fruit bunch {CO}| production	Ecoinvent
	Oilcrops and oils	Palm kernels	Palm fruit bunch {ID}| palm fruit bunch production	Ecoinvent
	Oilcrops and oils	Palm kernels	Palm fruit bunch {MY}| production	Ecoinvent
	Oilcrops and oils	Palmkernel Oil	Refined palm kernel oil, at plant/ID	Agri-footprint
	Oilcrops and oils	Palmkernel Oil	Refined palm kernel oil, at plant/MY	Agri-footprint
	Oilcrops and oils	Palm Oil	Palm oil, refined {GLO}| palm oil refinery operation	Ecoinvent
	Oilcrops and oils	Rape and Mustardseed	Rapeseed, at farm/AT	Agri-footprint
	Oilcrops and oils	Rape and Mustardseed	Rapeseed, at farm/CA	Agri-footprint
	Oilcrops and oils	Rape and Mustardseed	Rapeseed, at farm/CH	Agri-footprint
	Oilcrops and oils	Rape and Mustardseed	Rapeseed, at farm/ES	Agri-footprint
	Oilcrops and oils	Rape and Mustardseed	Rapeseed, at farm/FI	Agri-footprint
	Oilcrops and oils	Rape and Mustardseed	Rapeseed, at farm/GR	Agri-footprint
	Oilcrops and oils	Rape and Mustardseed	Rapeseed, at farm/IN	Agri-footprint
	Oilcrops and oils	Rape and Mustardseed	Rapeseed, at farm/IT	Agri-footprint
	Oilcrops and oils	Rape and Mustardseed	Rapeseed, at farm/NO	Agri-footprint
	Oilcrops and oils	Rape and Mustardseed	Rapeseed, at farm/SE	Agri-footprint
	Oilcrops and oils	Rape and Mustardseed	Rapeseed, at farm/SI	Agri-footprint
	Oilcrops and oils	Rape and Mustardseed	Rapeseed, at farm/US	Agri-footprint
	Oilcrops and oils	Rape and Mustard Oil	Refined rapeseed oil, from crushing (pressing), at plant/BE	Agri-footprint
	Oilcrops and oils	Rape and Mustard Oil	Refined rapeseed oil, from crushing (pressing), at plant/DE	Agri-footprint
	Oilcrops and oils	Rape and Mustard Oil	Refined rapeseed oil, from crushing (pressing), at plant/NL	Agri-footprint
	Oilcrops and oils	Rape and Mustard Oil	Refined rapeseed oil, from crushing (solvent), at plant/BE	Agri-footprint
	Oilcrops and oils	Rape and Mustard Oil	Refined rapeseed oil, from crushing (solvent), at plant/DE	Agri-footprint
	Oilcrops and oils	Rape and Mustard Oil	Refined rapeseed oil, from crushing (solvent), at plant/NL	Agri-footprint
	Oilcrops and oils	Rape and Mustard Oil	Refined rapeseed oil, from crushing (solvent), at plant/US	Agri-footprint
	Oilcrops and oils	Ricebran Oil	Refined rice bran oil, at plant/CN	Agri-footprint
	Oilcrops and oils	Sunflowerseed Oil	Refined sunflower oil, from crushing (pressing) at plant/AR	Agri-footprint
	Oilcrops and oils	Sunflowerseed Oil	Refined sunflower oil, from crushing (pressing) at plant/CN	Agri-footprint
	Oilcrops and oils	Sunflowerseed Oil	Refined sunflower oil, from crushing (pressing) at plant/UA	Agri-footprint
	Oilcrops and oils	Sunflowerseed Oil	Refined sunflower oil, from crushing (solvent) at plant/AR	Agri-footprint
	Oilcrops and oils	Sunflowerseed Oil	Refined sunflower oil, from crushing (solvent) at plant/CN	Agri-footprint
	Oilcrops and oils	Sunflowerseed Oil	Refined sunflower oil, from crushing (solvent) at plant/UA	Agri-footprint
	Oilcrops and oils	Sunflower seed	Sunflower seed {ES}| sunflower production	Ecoinvent
	Oilcrops and oils	Sunflower seed	Sunflower seed {FR}| sunflower production	Ecoinvent
	Oilcrops and oils	Sunflower seed	Sunflower seed {HU}| sunflower production	Ecoinvent
	Oilcrops and oils	Sunflower seed	Sunflower seed {RU}| sunflower production	Ecoinvent
	Oilcrops and oils	Sunflower seed	Sunflower seed {UA}| sunflower production	Ecoinvent
	Oilcrops and oils	Olives (including preserved)	Olive {ES}| olive production	Ecoinvent
	Oilcrops and oils	Olives (including preserved)	Olive {IT}| olive production	Ecoinvent
	Vegetables	Onions	onions, IP, at farm/kg/CH	ESU
	Vegetables	Onions	onions, organic, at farm/kg/CH	ESU
	Vegetables	Tomatoes and products	tomatoes, IP, at farm/kg/CH	ESU
	Vegetables	Tomatoes and products	tomatoes, organic, at farm/kg/CH	ESU
	Vegetables	Vegetables, Other	cabbages, IP, at farm/kg/CH	ESU
	Vegetables	Vegetables, Other	cabbages, organic, at farm/kg/CH	ESU
	Vegetables	Vegetables, Other	asparagus, IP, green, at farm/kg/CH	ESU
	Vegetables	Vegetables, Other	asparagus, IP, white, at farm/kg/CH	ESU
	Vegetables	Vegetables, Other	lettuce, IP, at farm/kg/CH	ESU
	Vegetables	Vegetables, Other	spinach, 1. cutting, IP, at farm/kg/CH	ESU
	Vegetables	Vegetables, Other	spinach, 2. cutting, IP, at farm/kg/CH	ESU
	Vegetables	Vegetables, Other	cauliflower, IP, at farm/kg/CH	ESU
	Vegetables	Vegetables, Other	cauliflower, organic, at farm/kg/CH	ESU
	Vegetables	Vegetables, Other	pumpkin, at farm/kg/CH	ESU
	Vegetables	Vegetables, Other	cucumber, IP, at farm/kg/CH	ESU
	Vegetables	Vegetables, Other	eggplant, IP, at farm/kg/CH	ESU
	Vegetables	Vegetables, Other	paprika, IP, at farm/kg/CH	ESU
	Vegetables	Vegetables, Other	leek, IP, at farm/kg/CH	ESU
	Vegetables	Vegetables, Other	leek, organic, at farm/kg/CH	ESU
	Vegetables	Vegetables, Other	carrots, IP, at farm/kg/CH	ESU
	Vegetables	Vegetables, Other	white mushrooms, at farm/kg/CH	ESU
	Vegetables	Onions	Onion {CN}| onion production	Ecoinvent
	Vegetables	Onions	Onion {IN}| onion production	Ecoinvent
	Vegetables	Onions	Onion {NL}| onion production	Ecoinvent
	Vegetables	Onions	Onion {NZ}| onion production	Ecoinvent
	Vegetables	Onions	Onion, at farm/FR	Agri-footprint
	Vegetables	Tomatoes and products	Tomato, fresh grade {ES}| tomato production, fresh grade, in unheated greenhouse	Ecoinvent
	Vegetables	Tomatoes and products	Tomato, fresh grade {MX}| tomato production, fresh grade, open field	Ecoinvent
	Vegetables	Tomatoes and products	Tomato, fresh grade {NL}| tomato production, fresh grade, in heated greenhouse	Ecoinvent
	Vegetables	Vegetables, Other	White asparagus {CN}| white asparagus production	Ecoinvent
	Vegetables	Vegetables, Other	White asparagus {FR}| white asparagus production	Ecoinvent
	Vegetables	Vegetables, Other	White asparagus {PE}| white asparagus production	Ecoinvent
	Vegetables	Vegetables, Other	Spinach, at farm/BE	Agri-footprint
	Vegetables	Vegetables, Other	Spinach, at farm/NL	Agri-footprint
	Vegetables	Vegetables, Other	Cauliflower, at farm/ES	Agri-footprint
	Vegetables	Vegetables, Other	Cauliflower, at farm/NL	Agri-footprint
	Vegetables	Vegetables, Other	Broccoli, at farm/FR	Agri-footprint
	Vegetables	Vegetables, Other	Broccoli, at farm/NL	Agri-footprint
	Vegetables	Vegetables, Other	Carrot, at farm/BE	Agri-footprint
	Vegetables	Vegetables, Other	Carrot, at farm/NL	Agri-footprint
	Vegetables	Vegetables, Other	Celery {GLO}| 675 production	Ecoinvent
	Fruits	Oranges, Mandarines	oranges, at farm/kg/BR	ESU
	Fruits	Oranges, Mandarines	oranges, at farm/kg/ES	ESU
	Fruits	Oranges, Mandarines	oranges, at farm/kg/US	ESU
	Fruits	Grapefruit and products	grapefruit organic, at farm/kg/US	ESU
	Fruits	Grapefruit and products	grapefruit, at farm/kg/US	ESU
	Fruits	Citrus, Other	citrus Catania, at farm/kg/IT	ESU
	Fruits	Bananas	bananas organic, at farm/kg/EC	ESU
	Fruits	Bananas	bananas, at farm/kg/CR	ESU
	Fruits	Apples and products	apple ÖLN, at farm/kg/CH	ESU
	Fruits	Apples and products	apple organic, at farm/kg/CH	ESU
	Fruits	Pineapples and products	pineapple, at farm/kg/CR	ESU
	Fruits	Grapes and products (excl wine)	table grapes ÖLN, Chasselas, at farm/kg/CH	ESU
	Fruits	Grapes and products (excl wine)	table grapes organic, Chasselas, at farm/kg/CH	ESU
	Fruits	Fruits, Other	blackberries, at farm/kg/CH	ESU
	Fruits	Fruits, Other	blueberries, at farm/kg/CH	ESU
	Fruits	Fruits, Other	cherries ÖLN, at farm/kg/CH	ESU
	Fruits	Fruits, Other	cherries organic, at farm/kg/CH	ESU
	Fruits	Fruits, Other	damson plum ÖLN, at farm/kg/CH	ESU
	Fruits	Fruits, Other	damson plum organic, at farm/kg/CH	ESU
	Fruits	Fruits, Other	kiwi, at farm/kg/IT	ESU
	Fruits	Fruits, Other	melon, at farm/kg/FR	ESU
	Fruits	Fruits, Other	papaya, at farm/kg/BR	ESU
	Fruits	Fruits, Other	pear ÖLN, at farm/kg/CH	ESU
	Fruits	Fruits, Other	pear organic, at farm/kg/CH	ESU
	Fruits	Apples and products	Apple {CL}| apple production	Ecoinvent
	Fruits	Apples and products	Apple {CN}| apple production	Ecoinvent
	Fruits	Apples and products	Apple {IT}| apple production	Ecoinvent
	Fruits	Apples and products	Apple {US}| apple production	Ecoinvent
	Fruits	Bananas	Banana {CO}| banana production	Ecoinvent
	Fruits	Bananas	Banana {CR}| banana production	Ecoinvent
	Fruits	Bananas	Banana {EC}| banana production	Ecoinvent
	Fruits	Bananas	Banana {IN}| banana production	Ecoinvent
	Fruits	Dates	Palm date {GLO}| palm date production	Ecoinvent
	Fruits	Grapes and products (excl wine)	Grape {GLO}| production	Ecoinvent
	Fruits	Lemons, Limes and products	Lemon {ES}| lemon production	Ecoinvent
	Fruits	Lemons, Limes and products	Lemon {MX}| lemon production	Ecoinvent
	Fruits	Lemons, Limes and products	Lemon {TR}| lemon production	Ecoinvent
	Fruits	Fruits, Other	Pineapple {GLO}| production	Ecoinvent
	Fruits	Fruits, Other	Pear {AR}| pear production	Ecoinvent
	Fruits	Fruits, Other	Pear {BE}| pear production	Ecoinvent
	Fruits	Fruits, Other	Pear {CN}| pear production	Ecoinvent
	Fruits	Fruits, Other	Apricot {ES}| apricot production	Ecoinvent
	Fruits	Fruits, Other	Apricot {FR}| apricot production	Ecoinvent
	Fruits	Fruits, Other	Apricot {IT}| apricot production	Ecoinvent
	Fruits	Fruits, Other	Apricot {TR}| apricot production	Ecoinvent
	Fruits	Fruits, Other	Peach {CN}| peach production	Ecoinvent
	Fruits	Fruits, Other	Peach {ES}| peach production	Ecoinvent
	Fruits	Fruits, Other	Peach {IT}| peach production	Ecoinvent
	Fruits	Fruits, Other	Strawberry {CH}| strawberry production, in heated greenhouse	Ecoinvent
	Fruits	Fruits, Other	Strawberry {CH}| strawberry production, in unheated greenhouse	Ecoinvent
	Fruits	Fruits, Other	Strawberry {ES}| strawberry production, open field, macro tunnel	Ecoinvent
	Fruits	Fruits, Other	Strawberry {US}| strawberry production, open field, macro tunnel	Ecoinvent
	Fruits	Fruits, Other	Melon {GLO}| production	Ecoinvent
	Fruits	Fruits, Other	Avocado {GLO}| production	Ecoinvent
	Fruits	Fruits, Other	Kiwi {GLO}| production	Ecoinvent
	Fruits	Fruits, Other	Papaya {GLO}| production	Ecoinvent
	Fruits	Oranges, Mandarines	Orange, fresh grade {ES}| orange production, fresh grade	Ecoinvent
	Fruits	Oranges, Mandarines	Orange, fresh grade {US}| orange production, fresh grade	Ecoinvent
	Fruits	Oranges, Mandarines	Orange, fresh grade {ZA}| orange production, fresh grade	Ecoinvent
	Stimulants and spices	Coffee and products	green coffee, bagged, at plant/kg/BR	ESU
	Stimulants and spices	Coffee and products	green organic coffee, bagged, at plant/kg/CR	ESU
	Stimulants and spices	Cocoa Beans and products	cocoa beans, at field/kg/GH	ESU
	Stimulants and spices	Tea (including mate)	black tea, Darjeeling, conventional, dried, at plant/kg/IN	ESU
	Stimulants and spices	Tea (including mate)	black tea, Darjeeling, organic, dried, at plant/kg/IN	ESU
	Stimulants and spices	Pepper	pepper, at field/kg/GLO	ESU
	Stimulants and spices	Spices, Other	parsley, greenhouse, at farm/kg/CH	ESU
	Stimulants and spices	Spices, Other	parsley, IP, at farm/kg/CH	ESU
	Stimulants and spices	Coffee and products	Coffee, green bean {BR}| coffee green bean production, arabica	Ecoinvent
	Stimulants and spices	Coffee and products	Coffee, green bean {BR}| coffee green bean production, robusta	Ecoinvent
	Stimulants and spices	Coffee and products	Coffee, green bean {CO}| coffee green bean production, arabica	Ecoinvent
	Stimulants and spices	Coffee and products	Coffee, green bean {HN}| coffee green bean production, arabica	Ecoinvent
	Stimulants and spices	Coffee and products	Coffee, green bean {ID}| coffee green bean production, robusta	Ecoinvent
	Stimulants and spices	Coffee and products	Coffee, green bean {IN}| coffee green bean production, arabica	Ecoinvent
	Stimulants and spices	Coffee and products	Coffee, green bean {IN}| coffee green bean production, robusta	Ecoinvent
	Stimulants and spices	Coffee and products	Coffee, green bean {VN}| coffee green bean production, robusta	Ecoinvent
	Stimulants and spices	Cocoa Beans and products	Cocoa bean {CI}| cocoa bean production, sun-dried	Ecoinvent
	Stimulants and spices	Cocoa Beans and products	Cocoa bean {GH}| cocoa bean production, sun-dried	Ecoinvent
	Stimulants and spices	Cocoa Beans and products	Cocoa bean {ID}| cocoa bean production, sun-dried	Ecoinvent
	Stimulants and spices	Tea (including mate)	Tea, dried {CN}| tea production, dried	Ecoinvent
	Stimulants and spices	Tea (including mate)	Tea, dried {KE}| tea production, dried	Ecoinvent
	Stimulants and spices	Tea (including mate)	Tea, dried {LK}| tea production, dried	Ecoinvent
	Stimulants and spices	Spices, Other	Vanilla {MG}| vanilla production	Ecoinvent
	Meat	Bovine Meat	Beef meat, fresh, from dairy cattle, at slaughterhouse/NL	Agri-footprint
	Meat	Bovine Meat	beef, at slaughterhouse/kg/AR	ESU
	Meat	Bovine Meat	beef, at slaughterhouse/kg/RO	ESU
	Meat	Bovine Meat	beef, Natura-Beef, organic, at slaughterhouse/kg/CH	ESU
	Meat	Bovine Meat	beef, Natura-Beef, at slaughterhouse/kg/CH	ESU
	Meat	Mutton & Goat Meat	lamb meat, IP, at slaughterhouse/kg/CH	ESU
	Meat	Mutton & Goat Meat	lamb meat, organic, at slaughterhouse/kg/CH	ESU
	Meat	Pigmeat	pork, IP, at slaughterhouse/kg/CH	ESU
	Meat	Pigmeat	pork, organic, at slaughterhouse/kg/CH	ESU
	Meat	Pigmeat	Pig meat, fresh, at slaughterhouse/NL	Agri-footprint
	Meat	Poultry Meat	Chicken meat, fresh, at slaughterhouse/NL	Agri-footprint
	Meat	Poultry Meat	poultry meat, IP, at slaughterhouse/kg/CH	ESU
	Meat	Poultry Meat	poultry meat, organic, at slaughterhouse/kg/CH	ESU
	Meat	Meat, Other	foalmeat, at slaughterhouse/kg/CH	ESU
	Meat	Meat, Other	horsemeat, at slaughterhouse/kg/CH	ESU
	Meat	Meat, Other	rabbit meat, at slaughterhouse/kg/FR	ESU
	Meat	Bovine Meat	Beef meat, fresh, from beef cattle, at slaughterhouse/IE	Agri-footprint
	Dairy, eggs and animal fat	Butter, Ghee	butter, at dairy/kg/CH	ESU
	Dairy, eggs and animal fat	Butter, Ghee	butter, at dairy/kg/RO	ESU
	Dairy, eggs and animal fat	Cream	cream, at dairy/kg/CH	ESU
	Dairy, eggs and animal fat	Cream	cream, organic, at dairy/kg/CH	ESU
	Dairy, eggs and animal fat	Fats, Animals, Raw	Tallow, at plant/CH	ESU
	Dairy, eggs and animal fat	Eggs	eggs, free-range, organic, at farm/kg/CH	ESU
	Dairy, eggs and animal fat	Eggs	eggs, indoor housing, at farm/kg/CH	ESU
	Dairy, eggs and animal fat	Milk - Excluding Butter	raw milk, at farm/kg/RO	ESU
	Dairy, eggs and animal fat	Milk - Excluding Butter	raw milk, IP, mix 1997, at farm/kg/CH	ESU
	Dairy, eggs and animal fat	Milk - Excluding Butter	raw milk, organic, mix 1997, at farm/kg/CH	ESU
	Dairy, eggs and animal fat	Milk - Excluding Butter	Cow milk, national average, at farm gate/FR	ESU
	Dairy, eggs and animal fat	Butter, Ghee	Butter, from cow milk {GLO}| production	Ecoinvent
	Dairy, eggs and animal fat	Cream	Cream, full, from processing, at plant/NL	Agri-footprint
	Dairy, eggs and animal fat	Cream	Cream, skimmed, from processing, at plant/NL	Agri-footprint
	Dairy, eggs and animal fat	Fats, Animals, Raw	Fat from animals, from dry rendering, at plant/NL	Agri-footprint
	Dairy, eggs and animal fat	Fats, Animals, Raw	Beef co-product, food grade fat, from beef cattle, at slaughterhouse, PEF compliant/IE /	Agri-footprint
	Dairy, eggs and animal fat	Fats, Animals, Raw	Beef co-product, food grade fat, from dairy cattle, at slaughterhouse, PEF compliant/NL /	Agri-footprint
	Dairy, eggs and animal fat	Fats, Animals, Raw	Food grade fat, from fat melting, at plant/NL	Agri-footprint
	Dairy, eggs and animal fat	Eggs	Consumption eggs, broiler parents >20 weeks, at farm/NL	Agri-footprint
	Dairy, eggs and animal fat	Eggs	Consumption eggs, laying hens >17 weeks, at farm/NL	Agri-footprint
	Dairy, eggs and animal fat	Milk - Excluding Butter	Cow milk {CA-QC}| milk production, from cow	Ecoinvent
	Dairy, eggs and animal fat	Milk - Excluding Butter	Cow milk {RoW}| milk production, from cow	Ecoinvent
	Dairy, eggs and animal fat	Milk - Excluding Butter	Raw milk, at dairy farm, PEF compliant/NL	Agri-footprint
	Seafood	Demersal Fish	codfish, from codfish fishing, at harbour/kg/DK	ESU
	Seafood	Demersal Fish	codfish, from herring fishing, at harbour/kg/DK	ESU
	Seafood	Demersal Fish	codfish, from mackerel fishing, at harbour/kg/DK	ESU
	Seafood	Freshwater Fish	salmon, at fish farm/kg/NO	ESU
	Seafood	Demersal Fish	flatfish, from codfish fishing, at harbour/kg/DK	ESU
	Seafood	Demersal Fish	flatfish, from herring fishing, at harbour/kg/DK	ESU
	Seafood	Demersal Fish	flatfish, from mackerel fishing, at harbour/kg/DK	ESU
	Seafood	Pelagic Fish	herring, from codfish fishing, at harbour/kg/DK	ESU
	Seafood	Pelagic Fish	herring, from herring fishing, at harbour/kg/DK	ESU
	Seafood	Pelagic Fish	mackerel from codfish fishing, at harbour/kg/DK	ESU
	Seafood	Pelagic Fish	mackerel, from mackerel fishing, at harbour/kg/DK	ESU
	Seafood	Freshwater Fish	salmon, from salmon fishing, at harbour/kg/CA	ESU
	Seafood	Crustaceans	Norway lobster, from codfish fishing, at harbour/kg/DK	ESU
	Seafood	Crustaceans	Norway lobster, from herring fishing, at harbour/kg/DK	ESU
	Seafood	Crustaceans	Norway lobster, from mackerel fishing, at harbour/kg/DK	ESU
	Seafood	Crustaceans	shrimp, from codfish fishing, at harbour/kg/DK	ESU
	Seafood	Crustaceans	shrimp, from herring fishing, at harbour/kg/DK	ESU
	Seafood	Crustaceans	shrimp, from mackerel fishing, at harbour/kg/DK	ESU
	Seafood	Molluscs, Other	mussels, from codfish fishing, at harbour/kg/DK	ESU
	Seafood	Freshwater Fish	Trout, from aquaculture {RLA}| trout, production in semi-intensive system, in lake	Ecoinvent
	Seafood	Fish, Body Oil	Fish oil, from anchovy {PE}| fishmeal and fish oil production, 63-65% protein	Ecoinvent
	Seafood	Fish, Body Oil	Fish oil, from anchovy {PE}| fishmeal and fish oil production, 65-67% protein	Ecoinvent
	Seafood	Demersal Fish	Demersal fish, fresh {PE}| hake, capture by trawler and landing whole, fresh	Ecoinvent
	Seafood	Pelagic Fish	Small pelagic fish, fresh {EC}| tuna, capture by purse seiner and landing whole, frozen	Ecoinvent
	Seafood	Pelagic Fish	Landed anchovy, fresh {PE}| anchovy, capture by steel purse seiner and landing whole, fresh	Ecoinvent
	Seafood	Pelagic Fish	Landed anchovy, fresh {PE}| anchovy, capture by wooden purse seiner and landing whole, fresh	Ecoinvent
	Plant-based meat substitute	Plant based meat substitute(*)	quorn mince, at plant/kg/GB	ESU
	Plant-based meat substitute	Plant based meat substitute(*)	quorn nuggets, at plant/kg/GB	ESU
	Plant-based meat substitute	Plant based meat substitute(*)	vegetarian mince, from soybean protein concentrate, at plant/kg/CH	ESU
	Plant-based meat substitute	Plant based meat substitute(*)	meat substitute, Beyond Burger, from pea protein, at plant/kg/US	ESU
	Plant-based meat substitute	Plant based meat substitute(*)	meat substitute, Delicorn Cervelas, at plant/kg/CH	ESU
	Plant-based meat substitute	Plant based meat substitute(*)	meat substitute, Planted Chicken, from pea protein, at plant/kg/CH	ESU
	Plant-based meat substitute	Plant based meat substitute(*)	meat substitute, Vivera Vissticks, at plant/kg/NL	ESU
	Legumes, nuts and pulses	Soyabeans	tofu, at plant/kg/CH	ESU
	Legumes, nuts and pulses	Soyabeans	tofu, organic, at plant/kg/CH	ESU
	Insects	Insects(*)	mealworms, at farm/kg/NL	ESU
	Plant-based milk substitute	Plant based milk substitute(*)	almond drink, at plant/l/RER	ESU
	Plant-based milk substitute	Plant based milk substitute(*)	cashew drink, at plant/l/RER	ESU
	Plant-based milk substitute	Plant based milk substitute(*)	oat drink, at plant/l/RER	ESU
	Plant-based milk substitute	Plant based milk substitute(*)	rice drink, at plant/l/RER	ESU
	Plant-based milk substitute	Plant based milk substitute(*)	soymilk, at plant/kg/CH	ESU
	Plant-based milk substitute	Plant based milk substitute(*)	soymilk, at plant/kg/RER	ESU
	Plant-based milk substitute	Plant based milk substitute(*)	soymilk, organic, at plant/kg/CH	ESU
	Plant-based milk substitute	Plant based milk substitute(*)	soymilk, soy bean production BR, at plant/kg/RER	ESU
	Plant-based milk substitute	Plant based milk substitute(*)	soymilk, soy bean production CH, at plant/kg/RER	ESU
	Plant-based milk substitute	Plant based milk substitute(*)	soymilk, soy bean productionS, at plant/kg/RER	ESU
	Plant-based milk substitute	Plant based milk substitute(*)	spelt drink, at plant/l/RER	ESU
	Legumes, nuts and pulses	Soyabeans	Tofu {RoW}| production	Ecoinvent
	Legumes, nuts and pulses	Soyabeans	Tofu {CA-QC}| production	Ecoinvent
	Cereals	Millet and products	[Estimated using average of all cereals]	Estimated using available database entries
	Roots and tubers	Sweet potatoes	[Estimated using average of potatoes]	Estimated using available database entries
	Roots and tubers	Yams	[Estimated using average of cassava]	Estimated using available database entries
	Roots and tubers	Roots, other	[Estimated using average of all roots and tubers]	Estimated using available database entries
	Sweeteners	Sugar non-centrifugal	[Estimated using average of all sugar (raw, equivalent)]	Estimated using available database entries
	Oilcrops and oils	Sesame seed	[Estimated using average of all seeds]	Estimated using available database entries
	Oilcrops and oils	Groundnut oil	[Estimated using average of all oils]	Estimated using available database entries
	Oilcrops and oils	Sesameseed oil	[Estimated using average of all oils]	Estimated using available database entries
	Oilcrops and oils	Oilcrops oil, other	[Estimated using average of all oils]	Estimated using available database entries
	Fruits	Plantains	[Estimated using average of bananas]	Estimated using available database entries
	Stimulants and spices	Pimento	[Estimated using average of pepper]	Estimated using available database entries
	Stimulants and spices	Cloves	[Estimated using average of pepper]	Estimated using available database entries
	Meat	Offals, edible	[Estimated using average of all meat]	Estimated using available database entries
	Seafood	Fish, liver oil	[Estimated using average of fish, body oil]	Estimated using available database entries
	Seafood	Marine fish, other	[Estimated using average of capture fish (demersal and pelagic)]	Estimated using available database entries
	Seafood	Cephalopods	[Estimated using average of capture fish and seafood (demersal, pelagic, crustaceans and molluscs)]	Estimated using available database entries
	Seafood	Aquatic animals, others	[Estimated using average of capture fish and seafood (demersal, pelagic, crustaceans and molluscs)]	Estimated using available database entries
	Seafood	Aquatic plants	[Estimated using average of capture fish and seafood (demersal, pelagic, crustaceans and molluscs)]	Estimated using available database entries
	Notes
	(*) - These groups do not correspond to FAO FBS food supply data; they are used in dietary scenarios NRM-I, PESC-I, VEG-P and VGN-P.
	Sources
	[1] Food and Agriculture Organization of the United Nations (FAO). Food Balance Sheets. http://www.fao.org/faostat/en/#data/FBS (2018).
	[2] Blonk Consultants. Agri-footprint Database (Version 4.0) [Economic allocation]. (2017).
	[3] ESU-services Ltd. ESU World Food LCA Database. (2020).
	[4] Ecoinvent. Ecoinvent database (Version 3.5) [Cut-off system model]. (2018).

## Sheet: Table 9.Substitutes-kcal
	Supplementary Table 10a. Estimated calorie content of insect, plant-based meat and milk substitute food items considered in analysis.
	Food group	Food item	Estimated calorie content (kcal/kg)	Data source		Further details
	Plant based meat substitute	quorn mince, at plant/kg/GB	920	https://www.quorn.co.uk/products/meat-free-mince	(Accessed 24/05/2021)
	Plant based meat substitute	quorn nuggets, at plant/kg/GB	1900	https://www.quorn.co.uk/products/chicken-style-nuggets	(Accessed 24/05/2021)
	Plant based meat substitute	vegetarian mince, from soybean protein concentrate, at plant/kg/CH	3460	https://fdc.nal.usda.gov/fdc-app.html#/food-details/1608637/nutrients	(Accessed 24/05/2021)
	Plant based meat substitute	meat substitute, Beyond Burger, from pea protein, at plant/kg/US	2035.4	https://www.beyondmeat.com/products/the-beyond-burger/	(Accessed 24/05/2021)
	Plant based meat substitute	meat substitute, Delicorn Cervelas, at plant/kg/CH	2540	https://www.coop.ch/en/food/fruit-vegetables/meatless-alternative/delicorn-vegetarian-sausages/p/4375582	(Accessed 24/05/2021)
	Plant based meat substitute	meat substitute, Planted Chicken, from pea protein, at plant/kg/CH	1380	https://en.eatplanted.com/chicken	(Accessed 24/05/2021)
	Plant based meat substitute	meat substitute, Vivera Vissticks, at plant/kg/NL	2470	https://vivera.com/nl/producten/vivera-plantaardige-vissticks/	(Accessed 24/05/2021)
	Insects	mealworms, at farm/kg/NL	5086.42	http://www.fao.org/3/i3253e/i3253e06.pdf	(Accessed 24/05/2021)	Dry matter content is 38% to 43%.
	Plant based milk substitute	almond drink, at plant/l/RER	150	https://fdc.nal.usda.gov/fdc-app.html#/food-details/1750338/nutrients	(Accessed 24/05/2021)
	Plant based milk substitute	cashew drink, at plant/l/RER	540	https://fdc.nal.usda.gov/fdc-app.html#/food-details/1685975/nutrients	(Accessed 24/05/2021)
	Plant based milk substitute	oat drink, at plant/l/RER	330	https://fdc.nal.usda.gov/fdc-app.html#/food-details/1717888/nutrients	(Accessed 24/05/2021)
	Plant based milk substitute	rice drink, at plant/l/RER	470	https://fdc.nal.usda.gov/fdc-app.html#/food-details/171942/nutrients	(Accessed 24/05/2021)
	Plant based milk substitute	soymilk, at plant/kg/CH	380	https://fdc.nal.usda.gov/fdc-app.html#/food-details/1750337/nutrients	(Accessed 24/05/2021)
	Plant based milk substitute	soymilk, at plant/kg/RER	380	https://fdc.nal.usda.gov/fdc-app.html#/food-details/1750337/nutrients	(Accessed 24/05/2021)
	Plant based milk substitute	soymilk, organic, at plant/kg/CH	380	https://fdc.nal.usda.gov/fdc-app.html#/food-details/1750337/nutrients	(Accessed 24/05/2021)
	Plant based milk substitute	soymilk, soy bean production BR, at plant/kg/RER	380	https://fdc.nal.usda.gov/fdc-app.html#/food-details/1750337/nutrients	(Accessed 24/05/2021)
	Plant based milk substitute	soymilk, soy bean production CH, at plant/kg/RER	380	https://fdc.nal.usda.gov/fdc-app.html#/food-details/1750337/nutrients	(Accessed 24/05/2021)
	Plant based milk substitute	soymilk, soy bean productionS, at plant/kg/RER	380	https://fdc.nal.usda.gov/fdc-app.html#/food-details/1750337/nutrients	(Accessed 24/05/2021)
	Plant based milk substitute	spelt drink, at plant/l/RER	500	https://www.farmy.ch/swiss-cereal-drink-spelt-soyana?locale=de	(Accessed 24/05/2021)
	Supplementary Table 10b. Average calorie content of insects, plant-based meat and milk subsitute groups.
		Average calorie content (kcal/kg)
	Plant based meat substitute	2100.77
	Plant based milk substitute	388.182
	Insects	5086.42

## Sheet: Table 10.Food-impacts
	Supplementary Table 11. Average impact intensities of food categories, in terms of damage per kg of food. Lower and upper bound values of 95% confidence intervals are derived from Monte Carlo simulations.
	Food category	Average of all matched food items						Export-weighted average of all matched food items
	Corresponding to categories reported in results Figure 3	Damage to human health (DALY/kg)			Damage to ecosystems (species loss-years/kg)			Damage to human health (DALY/kg)			Damage to ecosystems (species loss-years/kg)
		Estimate	Lower bound of 95% C.I.	Upper bound of 95% C.I.	Estimate	Lower bound of 95% C.I.	Upper bound of 95% C.I.	Estimate	Lower bound of 95% C.I.	Upper bound of 95% C.I.	Estimate	Lower bound of 95% C.I.	Upper bound of 95% C.I.
	Cereals	3.2569e-06	2.96406e-06	3.67213e-06	3.50589e-08	3.31137e-08	3.78006e-08	4.17119e-06	3.35992e-06	5.30737e-06	3.90264e-08	3.36945e-08	4.65837e-08
	Roots and tubers	4.36756e-07	3.97903e-07	4.87689e-07	5.42703e-09	5.18514e-09	5.73709e-09	4.42369e-07	4.0669e-07	4.89136e-07	5.07307e-09	4.84396e-09	5.368e-09
	Sweeteners	2.00015e-06	1.43452e-06	2.7819e-06	1.58639e-08	1.27287e-08	2.04063e-08	2.00375e-06	1.45103e-06	2.79831e-06	1.46803e-08	1.1626e-08	1.92314e-08
	Legumes, nuts and pulses	7.41571e-06	6.10264e-06	9.29877e-06	7.5817e-08	6.77429e-08	8.68792e-08	1.02239e-05	8.00239e-06	1.33531e-05	8.30503e-08	7.01163e-08	1.00845e-07
	Oilcrops and oils	9.23912e-06	7.73317e-06	1.14366e-05	9.52893e-08	8.42013e-08	1.10092e-07	9.39e-06	7.83067e-06	1.17773e-05	9.22737e-08	8.19218e-08	1.06788e-07
	Vegetables	3.3385e-06	2.35628e-07	7.06201e-06	1.78251e-08	5.95882e-09	3.34478e-08	1.59572e-06	-2.55849e-06	5.92797e-06	7.97026e-09	-5.30785e-09	2.17275e-08
	Fruits	1.7555e-06	5.97629e-07	2.97619e-06	9.82789e-09	3.18986e-09	1.65211e-08	1.84186e-06	6.88982e-07	3.01566e-06	1.04896e-08	3.90403e-09	1.6882e-08
	Stimulants and spices	2.04711e-05	1.55667e-05	2.80662e-05	1.45301e-07	1.15058e-07	1.89047e-07	1.50143e-05	1.17914e-05	1.96594e-05	1.2272e-07	1.00862e-07	1.50565e-07
	Meat	0.000100197	6.88957e-05	0.000143535	6.84186e-07	4.82991e-07	9.6032e-07	5.84594e-05	4.42943e-05	7.74696e-05	3.84209e-07	2.942e-07	5.07004e-07
	Dairy, eggs and animal fat	2.2864e-05	1.63996e-05	3.21437e-05	1.49029e-07	1.07059e-07	2.06883e-07	1.84864e-05	1.37176e-05	2.52944e-05	1.07103e-07	7.76698e-08	1.50147e-07
	Seafood	3.38918e-05	1.87957e-05	6.04291e-05	1.33545e-07	7.19977e-08	2.38114e-07	3.42082e-05	1.90374e-05	6.0829e-05	1.35873e-07	7.23341e-08	2.42475e-07
	Plant-based meat substitute	3.21708e-05	2.11613e-05	4.89333e-05	1.94311e-07	1.26971e-07	2.96595e-07	N/A
	Plant-based milk substitute	6.87652e-06	4.44241e-06	1.07874e-05	4.1674e-08	2.70156e-08	6.52802e-08
	Insects	4.72344e-05	3.67245e-05	6.41419e-05	3.08905e-07	2.44779e-07	4.07472e-07

## Sheet: Table 11.Countries-details
	Supplementary Table 12. List of all countries analysed, income group classifications, population and FCE on food and non-alcoholic beverages.
	Countries	Income group classification in 2018 [5]	Regional grouping [6]	Population [7]	Final Consumer Expenditure on food and non-alcoholic beverages (per capita per year, 2018 US$) [8]		Key
	United States of America	H	Northern America	327096000	2626.2		Low income (L)
	United Kingdom of Great Britain and Northern Ireland	H	Europe	67142000	2168.2		Lower middle income (LM)
	Ireland	H	Europe	4819000	2098.7		Upper middle income (UM)
	Canada	H	Northern America	37075000	2350.9		High income (H)
	Switzerland	H	Europe	8526000	3908.8
	Australia	H	Oceania	24898000	3003.6
	Austria	H	Europe	8891000	2618.2
	Germany	H	Europe	83124000	2562.9
	Netherlands	H	Europe	17060000	2621
	Denmark	H	Europe	5752000	3220
	Finland	H	Europe	5523000	2908.7
	Norway	H	Europe	5338000	3726.5
	Spain	H	Europe	46693000	2217.9
	Sweden	H	Europe	9972000	2893.8
	France	H	Europe	66931000	2983.4
	New Zealand	H	Oceania	4743000	3277.8
	Belgium	H	Europe	11482000	3034.7
	United Arab Emirates	H	Western Asia	9631000	1954.9
	Republic of Korea	H	Eastern Asia	51172000	1951.4
	Italy	H	Europe	60627000	2986.9
	Slovenia	H	Europe	2078000	2063.3
	China, Taiwan Province of	H	Eastern Asia	23726000	1857.8
	China, Macao SAR	H	Eastern Asia	632000	5002.2
	Panama	H	Latin America and the Caribbean	4177000	1405.8
	Brazil	UM	Latin America and the Caribbean	209469000	866.3
	Japan	H	Eastern Asia	127202000	3417.5
	Chile	H	Latin America and the Caribbean	18729000	1613.5
	Israel	H	Western Asia	8382000	3611.8
	Czechia	H	Europe	10666000	1835.8
	Portugal	H	Europe	10256000	2629.4
	Poland	H	Europe	37922000	1480.3
	Greece	H	Europe	10522000	2510.6
	Latvia	H	Europe	1928000	1820.8
	Hungary	H	Europe	9707000	1449.4
	Slovakia	H	Europe	5453000	1925.6
	Uruguay	H	Latin America and the Caribbean	3449000	2212.1
	Venezuela (Bolivarian Republic of)	UM	Latin America and the Caribbean	28887000	95.4
	Colombia	UM	Latin America and the Caribbean	49661000	869.2
	Kuwait	H	Western Asia	4137000	1910.5
	Bulgaria	UM	Europe	7052000	1172.1
	Estonia	H	Europe	1323000	2317.7
	Saudi Arabia	H	Western Asia	33703000	1689.6
	Lebanon	UM	Western Asia	6859000	1796.3
	Lithuania	H	Europe	2801000	2521.1
	South Africa	UM	Sub-Saharan Africa	57793000	828.1
	Malaysia	UM	Eastern Asia	31528000	1410.7
	China, mainland	UM	Eastern Asia	1427648000	814.5
	Turkey	UM	Western Asia	82340000	1209.8
	Tunisia	LM	Northern Africa	11565000	570
	Oman	H	Western Asia	4829000	1329.1
	Croatia	H	Europe	4156000	2564.7
	Mexico	UM	Latin America and the Caribbean	126191000	1499.9
	Thailand	UM	South-eastern Asia	69428000	1012.1
	Serbia	UM	Europe	8803000	1225.9
	Costa Rica	UM	Latin America and the Caribbean	4999000	2143
	Ecuador	UM	Latin America and the Caribbean	17084000	1015.6
	Peru	UM	Latin America and the Caribbean	31989000	1190.1
	El Salvador	LM	Latin America and the Caribbean	6421000	922.2
	Dominican Republic	UM	Latin America and the Caribbean	10627000	1508.7
	Romania	UM	Europe	19506000	2040.9
	Montenegro	UM	Europe	628000	1763.9
	Iran (Islamic Republic of)	UM	Southern Asia	81800000	657.9
	Russian Federation	UM	Europe	145734000	1517
	Sri Lanka	UM	Southern Asia	21229000	822.5
	Argentina	UM	Latin America and the Caribbean	44361000	2139.8
	Bolivia (Plurinational State of)	LM	Latin America and the Caribbean	11353000	696.3
	Jordan	UM	Western Asia	9965000	1091.1
	India	LM	Southern Asia	1352642000	372.2
	Iraq	UM	Western Asia	32965000	739.5
	Uzbekistan	LM	Central Asia	32476000	186.8
	Bosnia and Herzegovina	UM	Europe	3324000	1403.8
	North Macedonia	UM	Europe	2083000	1218.9
	Paraguay	UM	Latin America and the Caribbean	6956000	1208.3
	Indonesia	LM	South-eastern Asia	267671000	696.5
	Georgia	UM	Western Asia	4003000	922.5
	Belarus	UM	Europe	9453000	1090.4
	Honduras	LM	Latin America and the Caribbean	9588000	645.9
	United Republic of Tanzania	L	Sub-Saharan Africa	56313000	205.8
	Egypt	LM	Northern Africa	98424000	684.9
	Morocco	LM	Northern Africa	36029000	693.3
	Algeria	UM	Northern Africa	42228000	645.6
	Turkmenistan	UM	Central Asia	5851000	297.5
	Azerbaijan	UM	Western Asia	9950000	989.6
	Viet Nam	LM	South-eastern Asia	95546000	692.1
	Pakistan	LM	Southern Asia	212228000	453.9
	Côte d'Ivoire	LM	Sub-Saharan Africa	25069000	452.9
	Guatemala	UM	Latin America and the Caribbean	17248000	1662.5
	Ghana	LM	Sub-Saharan Africa	29767000	627
	Philippines	LM	South-eastern Asia	106651000	952.3
	Ukraine	LM	Europe	44246000	857.6
	Cambodia	LM	South-eastern Asia	16250000	500.2
	Uganda	L	Sub-Saharan Africa	42729000	209.4
	Kazakhstan	UM	Central Asia	18320000	2144.3
	Cameroon	LM	Sub-Saharan Africa	25216000	501.3
	Angola	LM	Sub-Saharan Africa	30810000	893.6
	Lao People's Democratic Republic	LM	South-eastern Asia	7062000	871.4
	Kenya	LM	Sub-Saharan Africa	51393000	729.4
	Bangladesh	LM	Southern Asia	161377000	611.9
	Myanmar	LM	South-eastern Asia	53708000	466.7
	Ethiopia	L	Sub-Saharan Africa	109224000	257.4
	Nigeria	LM	Sub-Saharan Africa	195875000	1016.9
	Sources
	[5] World Bank Analytical Classifications. https://datahelpdesk.worldbank.org/knowledgebase/articles/906519-world-bank-country-and-lending-groups (Accessed 14/04/2021)
	[6] SDG Indicators. Regional groupings used in Report and Statistical Annex. https://unstats.un.org/sdgs/indicators/regional-groups (Accessed 08/12/2021)
	[7] Total population. Food Balance Sheets. http://www.fao.org/faostat/en/#data/FBS (Accessed 14/04/2021)
	[8] Consumer expenditure spent on food, alcoholic beverages, and tobacco that were consumed at home, by selected countries, 2018. USDA Economic Research Service. https://www.ers.usda.gov/topics/international-markets-u-s-trade/international-consumer-and-food-industry-trends/ (Accessed 14/04/2021)

## Sheet: Table 12.Country data coverage
	Supplementary Table 13. Overview of life cycle inventory dataset coverage of food group and countries/regions.
	This table indicates the number of available life cycle inventory (LCI) data entries for each country and food group. For countries with available country-specific LCI for a particular food group, their country-specific LCI was used to calculate the environmental impacts and externalities associated with domestically produced food. Else, global average impact and externality intensities were used.
				Food coverage	40	16	40	30	22	37	0	6	17	1	34	0	0	0	13	24	0	14	13	1	10	11	7	6	33	15	8	29	14	3	0	5	5	2	2	0	8	8	1	2	2	3	0	2	1
	Geographical coverage	Available country-specific LCI	Income group classification (2018)	Regional grouping	Wheat and products	Rice and products	Barley and products	Maize and products	Rye and products	Oats	Millet and products	Sorghum and products	Cereals, Other	Cassava and products	Potatoes and products	Sweet potatoes	Yams	Roots, Other	Sugar cane	Sugar beet	Sugar non-centrifugal	Sugar (Raw Equivalent)	Sweeteners, Other	Honey	Beans	Peas	Pulses, Other and products	Nuts and products	Soyabeans	Groundnuts (Shelled Eq)	Sunflower seed	Rape and Mustardseed	Cottonseed	Coconuts - Incl Copra	Sesame seed	Palm kernels	Olives (including preserved)	Oilcrops, Other	Soyabean Oil	Groundnut Oil	Sunflowerseed Oil	Rape and Mustard Oil	Cottonseed Oil	Palmkernel Oil	Palm Oil	Coconut Oil	Sesameseed Oil	Olive Oil	Ricebran Oil
	83	United States of America	H	Northern America	1	7		1		9		1			2				1	1		1	1		1		1	2	22	6		1	13						1			1	1
	11	United Kingdom of Great Britain and Northern Ireland	H	Europe	1		1			1										1		1	1		1	1						1
	4	Ireland	H	Europe	1		1
	19	Canada	H	Northern America	3		2	2		2					1												2		3			1						1
	91	Switzerland	H	Europe	1		3		1	1			1		2					3		1		1	2			1	3			2									1	1
	10	Australia	H	Oceania	1		1												1			1	1		1	1	2					1
	8	Austria	H	Europe	1		1		1	1			1		1					1												1
	22	Germany	H	Europe	2		4	1	1	1			1		1					2		1	1		1	1						1										2
	33	Netherlands	H	Europe	1		1			1			1		1					1		1	1		1							1										2
	24	Denmark	H	Europe	1		1		1	1					1					1												1
	8	Finland	H	Europe	1		1		1	2					1					1												1
	6	Norway	H	Europe	1				1	1					1																	1
	26	Spain	H	Europe	2		3	1	1	1			1		1					1		1	1			1					1	1					1				1
	9	Sweden	H	Europe	1		1		1	1			1		1					1						1						1
	28	France	H	Europe	2		4	1	1	1			1		1					2		1	1		1	1					1	1
	1	New Zealand	H	Oceania
	16	Belgium	H	Europe	1		2	1	1	1					1					1		1	1									1										2
	0	United Arab Emirates	H	Western Asia
	0	Republic of Korea	H	Eastern Asia
	22	Italy	H	Europe	1	2	1	1	1	1					1					1		1	1		1	1						1					2											1
	1	Slovenia	H	Europe																												1
	0	China, Taiwan Province of	H	Eastern Asia
	0	China, Macao SAR	H	Eastern Asia
	0	Panama	H	Latin America and the Caribbean
	15	Brazil	UM	Latin America and the Caribbean	1			1											2			1	1					1	2										1
	1	Japan	H	Eastern Asia		1
	1	Chile	H	Latin America and the Caribbean
	0	Israel	H	Western Asia
	10	Czechia	H	Europe	1		1	1	1	1			1		1					1						1						1
	9	Portugal	H	Europe	1		1	1	1	1			1		1													1
	11	Poland	H	Europe	1		1	1	1	1			1		1					1		1	1									1
	10	Greece	H	Europe	1		1	1	1	1					1																	1					2											1
	7	Latvia	H	Europe	1		1		1	1			1		1																	1
	10	Hungary	H	Europe	1		1	1	1	1			1		1					1											1	1
	5	Slovakia	H	Europe			1	1	1	1			1
	0	Uruguay	H	Latin America and the Caribbean
	1	Venezuela (Bolivarian Republic of)	UM	Latin America and the Caribbean															1
	4	Colombia	UM	Latin America and the Caribbean															1																	1
	0	Kuwait	H	Western Asia
	7	Bulgaria	UM	Europe	1		1	1	1	1					1																	1
	5	Estonia	H	Europe	1		1		1	1					1
	0	Saudi Arabia	H	Western Asia
	0	Lebanon	UM	Western Asia
	8	Lithuania	H	Europe	1		1		1	1			1		1					1												1
	4	South Africa	UM	Sub-Saharan Africa				1				1													1
	4	Malaysia	UM	Eastern Asia																																2								1	1
	23	China, mainland	UM	Eastern Asia	1	2		1							2				1							1		1		2	1	1	1								2								1
	2	Turkey	UM	Western Asia
	0	Tunisia	LM	Northern Africa
	0	Oman	H	Western Asia
	0	Croatia	H	Europe
	6	Mexico	UM	Latin America and the Caribbean	1			1				1																		1
	4	Thailand	UM	South-eastern Asia		1		1						1					1
	0	Serbia	UM	Europe
	4	Costa Rica	UM	Latin America and the Caribbean
	3	Ecuador	UM	Latin America and the Caribbean
	6	Peru	UM	Latin America and the Caribbean
	0	El Salvador	LM	Latin America and the Caribbean
	0	Dominican Republic	UM	Latin America and the Caribbean
	13	Romania	UM	Europe	1		1	1	1	1			1		1					1						1						1
	0	Montenegro	UM	Europe
	0	Iran (Islamic Republic of)	UM	Southern Asia
	5	Russian Federation	UM	Europe											2					1											1							1
	1	Sri Lanka	UM	Southern Asia
	15	Argentina	UM	Latin America and the Caribbean	1		1	2				1							1										2	2	1										2
	1	Bolivia (Plurinational State of)	LM	Latin America and the Caribbean									1
	0	Jordan	UM	Western Asia
	24	India	LM	Southern Asia	1	2		1				1			2				2			1	1			1	1			2		1		1												1
	0	Iraq	UM	Western Asia
	0	Uzbekistan	LM	Central Asia
	0	Bosnia and Herzegovina	UM	Europe
	0	North Macedonia	UM	Europe
	0	Paraguay	UM	Latin America and the Caribbean
	10	Indonesia	LM	South-eastern Asia				1											1											1				1		2								1		1
	0	Georgia	UM	Western Asia
	0	Belarus	UM	Europe
	1	Honduras	LM	Latin America and the Caribbean
	0	United Republic of Tanzania	L	Sub-Saharan Africa
	0	Egypt	LM	Northern Africa
	0	Morocco	LM	Northern Africa
	0	Algeria	UM	Northern Africa
	0	Turkmenistan	UM	Central Asia
	0	Azerbaijan	UM	Western Asia
	2	Viet Nam	LM	South-eastern Asia				1
	5	Pakistan	LM	Southern Asia	1			1											1			1	1
	1	Côte d'Ivoire	LM	Sub-Saharan Africa
	0	Guatemala	UM	Latin America and the Caribbean
	2	Ghana	LM	Sub-Saharan Africa
	3	Philippines	LM	South-eastern Asia				1																										1												1
	9	Ukraine	LM	Europe	1			1							1					1											2	1									2
	0	Cambodia	LM	South-eastern Asia
	1	Uganda	L	Sub-Saharan Africa																										1
	0	Kazakhstan	UM	Central Asia
	0	Cameroon	LM	Sub-Saharan Africa
	0	Angola	LM	Sub-Saharan Africa
	0	Lao People's Democratic Republic	LM	South-eastern Asia
	1	Kenya	LM	Sub-Saharan Africa
	0	Bangladesh	LM	Southern Asia
	0	Myanmar	LM	South-eastern Asia
	0	Ethiopia	L	Sub-Saharan Africa
	1	Nigeria	LM	Sub-Saharan Africa								1
		Region-specific LCI
	9	Europe
	1	Latin America and the Carribean
	1	Asia																									1
		Global average LCI
	20	Global			1	1	1	1		1			1		1														1																1
		LCIs specific to countries not included in analysis
	2	Cyprus																																			1											1
	1	Madagascar
	1	Senegal																												1
	4	Sudan																	1			1	1							1
		*Global average LCI are entries in LCI databases for which general/global inputs and activities are assumed.
[truncated: 48 more columns]

## Sheet: Table 13.Regional data coverage
	Supplementary Table 14a. Overview of life cycle inventory dataset coverage of food categories across income groups.
	Key: H = high-income, UM = upper-middle income, LM = lower-middle income, L = low-income.
				Country-specific LCIs - total of each income group				LCIs specific to other groups
	Food category	% of total LCI entries	No. of LCI entries	H	UM	LM	L	Europe	Latin America and the Caribbean	Asia	Global	LCIs for omitted countries(*)
	Cereals	0.293785	208	159	29	14	0	0	0	0	6	0
	Roots and tubers	0.049435	35	24	7	3	0	0	0	0	1	0
	Sweeteners	0.0960452	68	45	11	9	0	0	0	0	0	3
	Legumes, nuts and pulses	0.118644	84	60	14	5	1	0	0	1	1	2
	Oilcrops and oils	0.148305	105	68	19	15	0	0	0	0	1	2
	Vegetables	0.0579096	41	35	4	1	0	0	0	0	1	0
	Fruits	0.0833333	59	35	16	1	0	0	0	0	7	0
	Stimulants and spices	0.0324859	23	2	7	12	0	0	0	0	1	1
	Meat	0.0240113	17	15	2	0	0	0	0	0	0	0
	Dairy, eggs and animal fat	0.0324859	23	19	2	0	0	0	0	0	2	0
	Seafood	0.0367232	26	19	6	0	0	0	1	0	0	0
	Plant-based meat substitute	0.00988701	7	7	0	0	0	0	0	0	0	0
	Plant-based milk substitute	0.0155367	11	2	0	0	0	9	0	0	0	0
	Insects	0.00141243	1	1	0	0	0	0	0	0	0	0
		Total	708
	Supplementary Table 14b. Overview of life cycle inventory dataset coverage of food categories across geographical regions
				Country-specific LCIs - total of each region											LCIs specific to other groups
	Food category	% of total LCI entries	No. of LCI entries	North America	Europe	Oceania	West Asia	East Asia	Latin America and the Caribbean	Sub-Saharan Africa	North Africa	South-east Asia	South Asia	Central Asia	Asia	Global	LCIs for omitted countries(*)
	Cereals	0.293785	208	28	141	2	0	5	11	3	0	5	7	0	0	6	0
	Roots and tubers	0.049435	35	3	26	0	0	2	0	0	0	1	2	0	0	1	0
	Sweeteners	0.0960452	68	4	41	3	0	1	7	0	0	2	7	0	0	0	3
	Legumes, nuts and pulses	0.118644	84	37	20	4	0	4	8	2	0	1	4	0	1	1	2
	Oilcrops and oils	0.148305	105	21	55	1	0	10	5	0	0	7	3	0	0	1	2
	Vegetables	0.0579096	41	0	34	1	0	2	2	0	0	0	1	0	0	1	0
	Fruits	0.0833333	59	6	28	0	2	3	11	1	0	0	1	0	0	7	0
	Stimulants and spices	0.0324859	23	0	2	0	0	1	6	4	0	3	5	0	0	1	1
	Meat	0.0240113	17	0	16	0	0	0	1	0	0	0	0	0	0	0	0
	Dairy, eggs and animal fat	0.0324859	23	1	20	0	0	0	0	0	0	0	0	0	0	2	0
	Seafood	0.0367232	26	1	18	0	0	0	7	0	0	0	0	0	0	0	0
	Plant-based meat substitute	0.00988701	7	1	6	0	0	0	0	0	0	0	0	0	0	0	0
	Plant-based milk substitute	0.0155367	11	0	11	0	0	0	0	0	0	0	0	0	0	0	0
	Insects	0.00141243	1	0	1	0	0	0	0	0	0	0	0	0	0	0	0
		Total	708
	(*) LCIs specific to countries not included in the main analysis were included in global average impact and externality values. These countries were Cyprus, Madagascar, Senegal and Sudan.
